# Supplementary material for: Identification of potent high-affinity secondary nucleation inhibitors of Aβ42 aggregation from an ultra-large chemical library using deep docking
Source: Mol Syst Biol. 2025 Nov 5;22(1):5. doi: 10.1038/s44320-025-00159-5 (PMC12759071; doi:10.1038/s44320-025-00159-5)
Supplement: Supplementary file 3 — Source data Fig. 1 [file 44320_2025_159_MOESM3_ESM.zip]

Archive with 4 entries (3 files):
- SD Figure 1/
- __MACOSX/._SD Figure 1
- SD Figure 1/Figure_1A_top_consensus_selected_to_experimentally_test_also_with_not_selected_molecules.csv
- __MACOSX/SD Figure 1/._Figure_1A_top_consensus_selected_to_experimentally_test_also_with_not_selected_molecules.csv
