# Supplementary material for: Identification of potent high-affinity secondary nucleation inhibitors of Aβ42 aggregation from an ultra-large chemical library using deep docking
Source: Mol Syst Biol. 2025 Nov 5;22(1):5. doi: 10.1038/s44320-025-00159-5 (PMC12759071; doi:10.1038/s44320-025-00159-5)
Supplement: Supplementary file 3 — Source data Fig. 1 [file 44320_2025_159_MOESM3_ESM.zip › SD Figure 1/Figure_1A_top_consensus_selected_to_experimentally_test_also_with_not_selected_molecules.csv]

Name	VINA_score	FRED_score	MPO_score	threshold_pass
ZINC001252536106	-7.7	-5.905456	1.0	0
ZINC000735074658	-7.4	-6.224737	1.0	0
ZINC000921188341	-7.3	-7.098525	1.0	1
ZINC000739411316_1	-7.4	-6.317627	1.0	0
ZINC000754688989	-7.4	-7.712773	1.0	1
ZINC001540268885	-7.7	-6.223748	1.0	1
ZINC001216568302	-7.4	-7.971648	1.0	1
ZINC001252528530	-7.5	-5.876585	1.0	0
ZINC001254555120	-7.3	-6.616301	1.0	0
ZINC000622210931	-7.3	-6.722744	1.0	0
ZINC001247605921	-7.9	-5.828137	1.0	1
ZINC001248286470	-7.2	-7.72468	1.0	1
ZINC000770802518	-7.8	-7.51178	1.0	1
ZINC001205086421	-7.7	-5.775058	0.9999961062779033	0
ZINC000756628118	-7.4	-6.571192	0.9973445609982736	0
ZINC001241792879	-7.5	-7.495377	0.9963081374404616	1
ZINC001206018071	-7.7	-6.837889	0.9859087742629832	1
ZINC001141740213	-7.5	-6.002561	0.9855701293779257	0
ZINC000001292398	-7.5	-5.868179	0.9764993805169192	0
ZINC001452309108	-7.5	-5.736536	0.9764993805169192	0
ZINC001206126574	-7.3	-6.746449	0.9764993805169192	0
ZINC001534462639	-7.3	-7.846769	0.9764993805169192	1
ZINC001158354792	-7.5	-6.352674	0.9764993805169192	0
ZINC000536138535	-7.4	-6.028266	0.9764993805169192	0
ZINC000614374422	-7.4	-6.716799	0.9764993805169192	0
ZINC000017252878	-7.4	-6.053829	0.9764993805169192	0
ZINC001126369666	-7.4	-7.211798	0.9764993805169192	1
ZINC001360850146	-7.4	-6.99367	0.9764993805169192	1
ZINC000002394102	-7.4	-5.96814	0.9764993805169192	0
ZINC000360589155_2	-7.4	-5.996173	0.9764993805169192	0
ZINC000537889788_1	-7.4	-6.665464	0.9764993805169192	0
ZINC000431826024	-7.3	-6.822241	0.9764993805169192	0
ZINC000772453636	-7.4	-6.00543	0.9764993805169192	0
ZINC001206017809	-7.3	-8.127644	0.9764993805169192	1
ZINC001217702527	-7.4	-7.52716	0.9764993805169192	1
ZINC000675933272	-7.3	-6.594375	0.9764993805169192	0
ZINC000580073226	-7.4	-6.00152	0.9764993805169192	0
ZINC000900877796	-7.3	-6.856457	0.9764993805169192	0
ZINC001518621180	-7.4	-6.649719	0.9764993805169192	0
ZINC001165231142	-7.4	-6.783355	0.9764993805169192	1
ZINC001458129326	-7.4	-8.092499	0.9764993805169192	1
ZINC000564769203_1	-7.4	-5.970306	0.9764993805169192	0
ZINC000162737625	-7.4	-6.689226	0.9764993805169192	0
ZINC001243732531	-7.4	-8.03451	0.9764993805169192	1
ZINC001469428141	-7.7	-6.465828	0.9764993805169192	1
ZINC001219138376_2	-7.6	-6.133615	0.9764993805169192	0
ZINC000002605557	-7.7	-6.200004	0.9764993805169192	1
ZINC001128686159_1	-8.0	-7.228772	0.9764993805169192	1
ZINC001217629271	-7.7	-6.086142	0.9764993805169192	1
ZINC001148948653_1	-7.6	-6.946236	0.9764993805169192	1
ZINC001530228439	-7.7	-6.504739	0.9764993805169192	1
ZINC000012809403	-7.6	-5.792765	0.9764993805169192	0
ZINC000748842113	-7.7	-5.913888	0.9764993805169192	0
ZINC001212771256	-7.3	-7.075187	0.9764993805169192	1
ZINC000897222660	-7.9	-5.709056	0.9764993805169192	1
ZINC000000527929	-7.6	-6.390676	0.9764993805169192	1
ZINC000106715057	-7.6	-5.926913	0.9764993805169192	0
ZINC000170637172	-7.2	-8.246766	0.9764993805169192	1
ZINC001247689327	-7.6	-7.609032	0.9764993805169192	1
ZINC001644060282	-7.3	-6.514486	0.9764993805169192	0
ZINC000538992899_1	-7.5	-5.703107	0.9764993805169192	0
ZINC001528127813	-7.5	-5.847123	0.9764993805169192	0
ZINC000581574274	-7.5	-5.704473	0.9764993805169192	0
ZINC001520365977	-7.5	-7.391428	0.9764993805169192	1
ZINC000105712195	-7.8	-5.780066	0.9764993805169192	1
ZINC001459779431_1	-7.5	-5.859363	0.9764993805169192	0
ZINC000002412961	-7.7	-6.490412	0.9764993805169192	1
ZINC000683688909	-7.5	-5.807954	0.9764993805169192	0
ZINC001678712262	-7.7	-6.428401	0.9764993805169192	1
ZINC000303649646	-7.7	-7.147259	0.9764961087036812	1
ZINC001584221852	-7.5	-6.500588	0.9758033694126635	1
ZINC001360566497	-7.4	-6.692513	0.9758033694126635	0
ZINC000078729682	-7.9	-6.11024	0.9758033694126635	1
ZINC000915195044	-7.4	-6.013146	0.9755014783110614	0
ZINC000730201302	-8.1	-6.491832	0.9755014783110614	1
ZINC001639603977	-7.4	-7.374971	0.9753039424975836	1
ZINC001128043262	-7.5	-7.252858	0.9744351198604212	1
ZINC001435580084	-7.3	-6.597125	0.9744351198604212	0
ZINC001520190097	-7.3	-6.724205	0.9744351198604212	0
ZINC000002870155	-7.4	-6.531413	0.9744222173055804	0
ZINC001563558399	-7.4	-6.540616	0.96848478801937	0
ZINC001216644683	-7.5	-5.685757	0.962355508056148	0
ZINC001564046727	-7.9	-7.141428	0.962355508056148	1
ZINC001216644504	-7.7	-5.899437	0.962355508056148	0
ZINC000510353995	-7.6	-5.809654	0.962355508056148	0
ZINC001254503154	-7.5	-6.375119	0.9601085204220972	0
ZINC001356606705	-7.3	-7.248626	0.9574031747798636	1
ZINC001141739461	-7.4	-6.60057	0.9529950191898822	0
ZINC000740667113	-7.3	-6.59315	0.9517413955435776	0
ZINC001539710887	-7.3	-6.509511	0.9488972269644697	0
ZINC001538634391	-7.3	-7.785729	0.9488972269644697	1
ZINC001173911624	-7.5	-6.37229	0.939268195846757	0
ZINC001524939984	-7.4	-6.732329	0.9231862258333255	0
ZINC001458911787	-7.7	-6.127848	0.9231862258333255	1
ZINC001465016589	-7.5	-6.223668	0.9231862258333255	0
ZINC000460665332	-7.4	-6.957	0.9231862258333255	1
ZINC001164143635	-7.4	-7.511467	0.9230398624548996	1
ZINC001320245585	-7.3	-7.036565	0.9213061319425266	1
ZINC000000128820	-7.3	-6.920641	0.9213061319425266	0
ZINC001566283784	-7.2	-7.087648	0.9213061319425266	0
ZINC001455620959	-7.3	-6.722744	0.9213061319425266	0
ZINC000646893286	-7.3	-6.552174	0.9213061319425266	0
ZINC000497861567_1	-7.3	-6.679749	0.9213061319425266	0
ZINC001300270250	-7.4	-6.232734	0.9213061319425266	0
ZINC001198916276_1	-7.5	-6.292497	0.9213061319425266	0
ZINC000043055242	-7.5	-6.005042	0.9213061319425266	0
ZINC000740667112	-7.5	-5.988602	0.9213061319425266	0
ZINC000342967735_1	-7.5	-5.68959	0.9213061319425266	0
ZINC001210055194	-7.6	-5.709936	0.9213061319425266	0
ZINC000643141156	-7.5	-6.659896	0.9213061319425266	1
ZINC001469626916	-8.0	-5.967369	0.9213061319425266	1
ZINC001449473922	-7.8	-5.861592	0.9213061319425266	1
ZINC001216644431	-7.7	-5.723613	0.9213061319425266	0
ZINC000735459325	-7.7	-6.916087	0.9213061319425266	1
ZINC000330258852	-7.6	-5.779469	0.9213061319425266	0
ZINC000759209085	-7.7	-5.762605	0.9213061319425266	0
ZINC001186023151	-7.7	-6.898608	0.9213061319425266	1
ZINC000060465830	-7.5	-6.420527	0.9213061319425266	0
ZINC000603356146	-7.4	-6.001301	0.9213061319425266	0
ZINC000582893105_1	-7.4	-7.59373	0.9213061319425266	1
ZINC000579127806	-7.4	-6.93465	0.9213061319425266	1
ZINC001136776658	-7.4	-6.396196	0.9213061319425266	0
ZINC001680912672	-7.5	-6.798521	0.9213061319425266	1
ZINC000605388160_1	-7.5	-6.643607	0.9213061319425266	1
ZINC000170185154	-7.4	-6.400653	0.9213061319425266	0
ZINC000729470731	-7.5	-5.754807	0.9213061319425266	0
ZINC001147593381	-7.5	-6.43214	0.9213061319425266	0
ZINC001475901927	-7.4	-6.784957	0.9213061319425266	1
ZINC000914531369	-7.4	-6.827781	0.9213061319425266	1
ZINC000047827947	-7.5	-6.476778	0.9205138244774442	1
ZINC000047827944	-7.5	-6.727974	0.9205138244774442	1
ZINC001156654649_1	-7.5	-6.278872	0.91819764197536	0
ZINC001148933506_1	-7.6	-5.72507	0.9159048080435572	0
ZINC000481533573_1	-7.6	-7.679502	0.9122747987666496	1
