# Supplementary material for: Identification of potent high-affinity secondary nucleation inhibitors of Aβ42 aggregation from an ultra-large chemical library using deep docking
Source: Mol Syst Biol. 2025 Nov 5;22(1):5. doi: 10.1038/s44320-025-00159-5 (PMC12759071; doi:10.1038/s44320-025-00159-5)
Supplement: Supplementary file 4 — Source data Fig. 2 [file 44320_2025_159_MOESM4_ESM.zip]

Archive with 4 entries (3 files):
- SD Figure 2/
- __MACOSX/._SD Figure 2
- SD Figure 2/Figure_2A_hits.csv
- __MACOSX/SD Figure 2/._Figure_2A_hits.csv
