# Supplementary material for: Identification of potent high-affinity secondary nucleation inhibitors of Aβ42 aggregation from an ultra-large chemical library using deep docking
Source: Mol Syst Biol. 2025 Nov 5;22(1):5. doi: 10.1038/s44320-025-00159-5 (PMC12759071; doi:10.1038/s44320-025-00159-5)
Supplement: Supplementary file 4 — Source data Fig. 2 [file 44320_2025_159_MOESM4_ESM.zip › SD Figure 2/Figure_2A_hits.csv]

Label	Name	Smile	Norm thalf	Hit
M1	ZINC001678712262	O=C(NCCc1ccc(-c2ccccc2)cc1)N1Cc2ccccc2CO1	9.01	Yes
M2	ZINC000643141156	O=C(NCC1CCCc2ccccc21)c1ccc(-c2ccccc2)[nH]c1=O	1.62	Yes
M3	ZINC001564046727	CC1(c2ccccc2)CCN(C(=O)NCC2Cc3ccccc3C2)CC1	1.47	No
M4	ZINC001680912672	Cc1cccc(C2=CCN(C(=O)NCc3ccc4[nH]c(C)cc4c3)CC2)c1	2.71	Yes
M5	ZINC001639603977	Cc1nc2c(c(NCCc3ccc(-c4ccccc4)cc3)n1)CCCC2	0.97	No
M6	ZINC001128043262	Cc1cccc2c1CN(C(=O)COc1ccc(-c3ccccc3)cc1)CC2	1.44	No
M7	ZINC001530228439	Cc1cccc(-c2ccc(CNC(=O)C3Cc4cccc(C)c4O3)cc2)c1	2.34	Yes
M8	ZINC000460665332	CC1(C)C2CN(C(=O)CCCc3ccc4c(c3)-c3ccccc3C4)CC21	1.62	Yes
M9	ZINC000303649646	Cc1cccc(-c2ccc(CNC(=O)c3ccc4c(c3)nnn4C)cc2)c1	1.28	No
M10	ZINC001584221852	Cc1cccc2c1OCC(NC(=O)Cc1ccc(-c3ccccc3)cc1)C2	2.78	Yes
M11	ZINC000730201302	Cc1cn(-c2ccccc2)nc1NC(=O)c1ccc(-c2ccccc2)cc1	6.92	Yes
M12	ZINC000078729677	O=C(CC1OCCc2ccccc21)Nc1ccc2c(c1)Cc1ccccc1-2	3.76	Yes
M13	ZINC001475901927	O=C(NCc1ncccn1)Nc1ccc2c(c1)Cc1ccccc1-2	1.11	No
M14	ZINC001540268885	CCc1ccc2c(c1)CCN(C(=O)C1(C)Cc3ccccc3C(=O)O1)C2	0.0	No
M15	ZINC000770802518	Cc1cccc(C2=CCN(C(=O)Cc3cnn(-c4ccccc4)n3)CC2)c1	3.3	Yes
M16	ZINC001360850146	Cc1cccc(-c2ccc(CNC(=O)c3cc4n(n3)CCCC4=O)cc2)c1	0.88	No
M17	ZINC001449473922	O=C(Nc1nccc2ccccc12)c1ccc(-c2ccccc2)[nH]c1=O	1.35	No
M18	ZINC001356606705	CC1(CNC(=O)Cc2ccc(-c3ccccc3)cc2)Cc2ccccc2C1	3.33	Yes
M19	ZINC001458129326	Cc1cc(C)nc(NC(=O)COc2ccc(-c3ccccc3)cc2)c1	2.74	Yes
M20	ZINC001126369666	Cc1cccc(-c2ccc(CNC(=O)c3cc4n(n3)CCCC4)cc2)c1	1.3	No
M21	ZINC001534462639	CC(C)c1cccc(C(=O)NCCc2ccc(-c3ccccc3)cc2)n1	1.72	Yes
M22	ZINC001320245585	Cc1cc(C)nc(NC(=O)NC2CCCN(C(=O)c3ccccc3)C2)c1	1.16	No
M23	ZINC001458911787	Cc1cccc2c1CN(C(=O)Cc1ccc(-c3ccccc3)cc1)CC2	2.87	Yes
M24	ZINC000105712195	Cc1nc(-c2ccccc2)ccc1C(=O)Nc1ccn(-c2ccccc2)n1	3.76	Yes
M25	ZINC000921188341	Cc1cc(Oc2ccc3c(c2)[nH]c2ccccc23)nc(-c2cccnc2)n1	2.74	Yes
M26	ZINC000047827944	CC(NCc1ccc(-c2ccccc2)cc1)c1ccc2c(c1)CCC(=O)N2	1.28	No
M27	ZINC000897222660	Cc1cccc([C@@H]2C[C@H]2c2nc(-c3cc4c([nH]c3=O)CCCC4)no2)c1	1.13	No
M28	ZINC001248286470	c1ccc(-c2ccc(CCc3nc(-c4cccnc4)no3)cc2)cc1	1.82	Yes
M29	ZINC001538634391	Cc1cc(C)cc(CCNC(=O)c2ccc(-c3ccccc3)cc2)c1	5.68	Yes
M30	ZINC000754688989	CN1C(=O)CCc2cc(C(=O)C=Cc3ccc(-c4ccccc4)o3)ccc21	2.36	Yes
M31	ZINC001128686159	Cn1nc(-c2ccccc2)nc1NC(=O)c1ccc(-c2ccccc2)cc1	3.67	Yes
M32	ZINC000579127806	O=C(NC1CC=C(c2ccc(F)cc2)CC1)c1cc(=O)[nH]c(C2CC2)n1	1.09	No
M33	ZINC000735459325	Cc1cccc(-c2ccc(CNC(=O)c3cc4c([nH]c3=O)CCC4)cc2)c1	1.23	No
M34	ZINC000170637172	Cc1cc(N)nc(SCC(=O)c2ccc3c(c2)Cc2ccccc2-3)n1	1.27	No
M35	ZINC000481533573	Cc1nnc(-c2ccc(C(=O)Nc3nc(-c4ccccc4)nn3C)cc2)[nH]1	1.35	No
adapalene	ZINC000003784182	COc1ccc(-c2ccc3cc(C(=O)O)ccc3c2)cc1C12CC3CC(CC(C3)C1)C2	5.22	Reference Hit
