# Supplementary material for: Identification of potent high-affinity secondary nucleation inhibitors of Aβ42 aggregation from an ultra-large chemical library using deep docking
Source: Mol Syst Biol. 2025 Nov 5;22(1):5. doi: 10.1038/s44320-025-00159-5 (PMC12759071; doi:10.1038/s44320-025-00159-5)
Supplement: Supplementary file 5 — Source data Fig. 3 [file 44320_2025_159_MOESM5_ESM.zip]

Archive with 25 entries (12 files):
- SD Figure 3/
- SD Figure 3/3E/
- SD Figure 3/3E/M1_M11_heavy_seeded.prism
- __MACOSX/
- __MACOSX/SD Figure 3/
- __MACOSX/SD Figure 3/3E/
- __MACOSX/SD Figure 3/3E/._M1_M11_heavy_seeded.prism
- SD Figure 3/3C/
- SD Figure 3/3C/M1_M11_unseeded.prism
- __MACOSX/SD Figure 3/3C/
- __MACOSX/SD Figure 3/3C/._M1_M11_unseeded.prism
- SD Figure 3/3D/
- SD Figure 3/3D/M1_M11_light_seeded.prism
- __MACOSX/SD Figure 3/3D/
- __MACOSX/SD Figure 3/3D/._M1_M11_light_seeded.prism
- SD Figure 3/.DS_Store
- __MACOSX/SD Figure 3/._.DS_Store
- SD Figure 3/3F/
- SD Figure 3/3F/k2.prism
- __MACOSX/SD Figure 3/3F/
- __MACOSX/SD Figure 3/3F/._k2.prism
- SD Figure 3/3G/
- SD Figure 3/3G/kp.prism
- __MACOSX/SD Figure 3/3G/
- __MACOSX/SD Figure 3/3G/._kp.prism
