# Supplementary material for: Identification of potent high-affinity secondary nucleation inhibitors of Aβ42 aggregation from an ultra-large chemical library using deep docking
Source: Mol Syst Biol. 2025 Nov 5;22(1):5. doi: 10.1038/s44320-025-00159-5 (PMC12759071; doi:10.1038/s44320-025-00159-5)
Supplement: Supplementary file 6 — Source data Fig. 4 [file 44320_2025_159_MOESM6_ESM.zip]

Archive with 13 entries (10 files):
- SD Figure 4/
- SD Figure 4/.DS_Store
- __MACOSX/SD Figure 4/._.DS_Store
- SD Figure 4/4B/
- SD Figure 4/4A/
- SD Figure 4/4B/Supporting data from instrument for Fig 4A.pdf
- __MACOSX/SD Figure 4/4B/._Supporting data from instrument for Fig 4A.pdf
- SD Figure 4/4B/SD Figure 4B.prism
- __MACOSX/SD Figure 4/4B/._SD Figure 4B.prism
- SD Figure 4/4A/SD Figure 4A.prism
- __MACOSX/SD Figure 4/4A/._SD Figure 4A.prism
- SD Figure 4/4A/Supporting data from instrument for Fig 4A.pdf
- __MACOSX/SD Figure 4/4A/._Supporting data from instrument for Fig 4A.pdf
