# Supplementary material for: Identification of potent high-affinity secondary nucleation inhibitors of Aβ42 aggregation from an ultra-large chemical library using deep docking
Source: Mol Syst Biol. 2025 Nov 5;22(1):5. doi: 10.1038/s44320-025-00159-5 (PMC12759071; doi:10.1038/s44320-025-00159-5)
Supplement: Supplementary file 7 — Source data Fig. 5 [file 44320_2025_159_MOESM7_ESM.zip]

Archive with 5 entries (4 files):
- SD Figure 5A-B/.DS_Store
- SD Figure 5A-B/RAW DATA.xlsx
- SD Figure 5A-B/
- __MACOSX/SD Figure 5/._.DS_Store
- __MACOSX/SD Figure 5/._RAW DATA.xlsx
