# Supplementary material for: Identification of potent high-affinity secondary nucleation inhibitors of Aβ42 aggregation from an ultra-large chemical library using deep docking
Source: Mol Syst Biol. 2025 Nov 5;22(1):5. doi: 10.1038/s44320-025-00159-5 (PMC12759071; doi:10.1038/s44320-025-00159-5)
Supplement: Supplementary file 7 — Source data Fig. 5 [file 44320_2025_159_MOESM7_ESM.zip › SD Figure 5A-B/RAW DATA.xlsx]

## Sheet: Figure 5A
	MAP2 area - MAP2 area Area [µm²] - Sum per Well	WO2 puncta - Number of Objects	Normalised counts	fold change
DMSO	3.14088e+06	2301	0.000732596	1.02068
	3.18202e+06	2232	0.000701442	0.977277
	3.21601e+06	2313	0.000719215	1.00204
M1	4.82805e+06	1328	0.000275059	0.383224
	4.82598e+06	1419	0.000294034	0.40966
	4.63099e+06	1852	0.000399914	0.557177
M11	4.55246e+06	1500	0.000329492	0.459062
	4.69087e+06	2710	0.000577718	0.8049
	4.93727e+06	2040	0.000413184	0.575665

## Sheet: Figure 5B
	MAP2 area - MAP2 area Area [µm²] - Sum per Well	WO2 puncta - Number of Objects	Normalised counts	fold change
DMSO	5.0396e+06	1021	0.000202595	1.08225
	5.1238e+06	882	0.000172138	0.919545
	5.30867e+06	992	0.000186864	0.99821
M1	5.08787e+06	501	9.84695e-05	0.526014
	4.9272e+06	643	0.0001305	0.697119
	5.31304e+06	705	0.000132692	0.70883
M11	5.20792e+06	731	0.000140363	0.749806
	5.47541e+06	779	0.000142273	0.760006
	5.19815e+06	807	0.000155248	0.829317
