# Supplementary material for: Identification of potent high-affinity secondary nucleation inhibitors of Aβ42 aggregation from an ultra-large chemical library using deep docking
Source: Mol Syst Biol. 2025 Nov 5;22(1):5. doi: 10.1038/s44320-025-00159-5 (PMC12759071; doi:10.1038/s44320-025-00159-5)
Supplement: Supplementary file 8 — Source data Fig. 6 [file 44320_2025_159_MOESM8_ESM.zip]

Archive with 4 entries (3 files):
- SD Figure 6A/Figure_6A_molecule_in_the_binding_site.pse
- SD Figure 6A/
- __MACOSX/._SD Figure 6
- __MACOSX/SD Figure 6/._Figure_6A_molecule_in_the_binding_site.pse
